# Supplementary material for: Oral Administration of Piperine as Curative and Prophylaxis Reduces Parasitaemia in Plasmodium berghei ANKA-Infected Mice
Source: J Trop Med. 2022 Mar 22;2022:5721449. doi: 10.1155/2022/5721449 (PMC8964209; doi:10.1155/2022/5721449)
Supplement: Supplementary Materials — Figure S1: histopathology of lung, Figure S2: histopathology of liver, Figure S3: histopathology of spleen, and Figure S4: histopathology of kidney. [file 5721449.f1.zip]

Archive with 4 entries (4 files):
- 5721449.f1/Supplementary Figure S1. Histopathology of Lung.docx
- 5721449.f1/Supplementary Figure S2. Histopathology of Liver.docx
- 5721449.f1/Supplementary Figure S3. Histopathology of Spleen.docx
- 5721449.f1/Supplementary Figure S4. Histopatahology of Kidney.docx
